# Supplementary material for: Mapping Salivary Proteases in Sjögren’s Syndrome Patients Reveals Overexpression of Dipeptidyl Peptidase-4/CD26
Source: Front Immunol. 2021 Jun 17;12:686480. doi: 10.3389/fimmu.2021.686480 (PMC8247581; doi:10.3389/fimmu.2021.686480)
Supplement: Supplementary file 5 [file Table_4.xlsx]

## Sheet: Planilha1
Individual Group	Proteomic Methods	Function	SignalP	Protein Group	Protein ID	Accession	#Peptides	#Unique	PTM	Avg. Mass	Description
CONTROL	SDS-PAGE	PROTEASE	x	37	56	E7EQB2	2	2	N	76626	Lactotransferrin (Fragment) OS=Homo sapiens OX=9606 GN=LTF PE=1 SV=1
CONTROL	SDS-PAGE	PROTEASE	x	37	57	E7ER44	2	2	N	77970	Lactotransferrin OS=Homo sapiens OX=9606 GN=LTF PE=1 SV=1
CONTROL	SDS-PAGE	PROTEASE	x	37	58	P02788	2	2	N	78182	Lactotransferrin OS=Homo sapiens OX=9606 GN=LTF PE=1 SV=6
CONTROL	GEL-FREE	PROTEASE	x	43	195	P06870	1	1	N	28890	Kallikrein-1 OS=Homo sapiens OX=9606 GN=KLK1 PE=1 SV=2
CONTROL	GEL-FREE	INHIBITOR	x	21	20	P01036	6	2	Y	16214	Cystatin-S OS=Homo sapiens OX=9606 GN=CST4 PE=1 SV=3
CONTROL	GEL-FREE	INHIBITOR	x	27	41	P01037	4	2	Y	16388	Cystatin-SN OS=Homo sapiens OX=9606 GN=CST1 PE=1 SV=3
CONTROL	GEL-FREE	INHIBITOR	x	30	37	P09228	4	1	Y	16445	Cystatin-SA OS=Homo sapiens OX=9606 GN=CST2 PE=1 SV=1
CONTROL	GEL-FREE	INHIBITOR	x	41	94	P28325	2	2	Y	16080	Cystatin-D OS=Homo sapiens OX=9606 GN=CST5 PE=1 SV=1
CONTROL	GEL-FREE	INHIBITOR	x	54	59	P03973	3	3	Y	14326	Antileukoproteinase OS=Homo sapiens OX=9606 GN=SLPI PE=1 SV=2
CONTROL	GEL-FREE	INHIBITOR	x	76	60	A8K2U0	3	3	Y	161106	Alpha-2-macroglobulin-like protein 1 OS=Homo sapiens OX=9606 GN=A2ML1 PE=1 SV=3
CONTROL	GEL-FREE	INHIBITOR	x	125	216	P30086	1	1	N	21057	Phosphatidylethanolamine-binding protein 1 OS=Homo sapiens OX=9606 GN=PEBP1 PE=1 SV=3
CONTROL	GEL-FREE	INHIBITOR	x	177	362	tr|E7EQ12	1	1	Y	46134	Calpastatin OS=Homo sapiens OX=9606 GN=CAST PE=1 SV=1
CONTROL	GEL-FREE	INHIBITOR		177	363	tr|A0A0A0MR45	1	1	Y	47043	Calpastatin OS=Homo sapiens OX=9606 GN=CAST PE=1 SV=1
CONTROL	GEL-FREE	INHIBITOR	x	177	364	tr|E7EQA0	1	1	Y	47171	Calpastatin OS=Homo sapiens OX=9606 GN=CAST PE=1 SV=1
CONTROL	GEL-FREE	INHIBITOR	x	177	365	tr|H0Y7F0	1	1	Y	47832	Calpastatin (Fragment) OS=Homo sapiens OX=9606 GN=CAST PE=1 SV=1
CONTROL	GEL-FREE	INHIBITOR	x	177	366	tr|H0YD33	1	1	Y	49242	Calpastatin (Fragment) OS=Homo sapiens OX=9606 GN=CAST PE=1 SV=1
CONTROL	GEL-FREE	INHIBITOR	x	177	367	tr|H0Y9H6	1	1	Y	50618	Calpastatin (Fragment) OS=Homo sapiens OX=9606 GN=CAST PE=1 SV=1
CONTROL	GEL-FREE	INHIBITOR	x	177	368	tr|E9PDE4	1	1	Y	69008	Calpastatin OS=Homo sapiens OX=9606 GN=CAST PE=1 SV=1
CONTROL	GEL-FREE	INHIBITOR	x	177	369	tr|E7ES10	1	1	Y	69750	Calpastatin (Fragment) OS=Homo sapiens OX=9606 GN=CAST PE=1 SV=1
CONTROL	GEL-FREE	INHIBITOR	x	177	370	tr|E9PCH5	1	1	Y	72799	Calpastatin OS=Homo sapiens OX=9606 GN=CAST PE=1 SV=1
CONTROL	GEL-FREE	INHIBITOR	x	177	371	tr|E7EVY3	1	1	Y	74919	Calpastatin OS=Homo sapiens OX=9606 GN=CAST PE=1 SV=1
CONTROL	GEL-FREE	INHIBITOR	x	177	372	tr|B7Z574	1	1	Y	75047	Calpastatin OS=Homo sapiens OX=9606 GN=CAST PE=1 SV=1
CONTROL	GEL-FREE	INHIBITOR	x	177	373	P20810	1	1	Y	76573	Calpastatin OS=Homo sapiens OX=9606 GN=CAST PE=1 SV=4
CONTROL	GEL-FREE	INHIBITOR	x	177	374	tr|A0A0C4DGB5	1	1	Y	80999	Calpastatin OS=Homo sapiens OX=9606 GN=CAST PE=1 SV=1
pSS	SDS-PAGE	PROTEASE	x	30	73	P08246	4	4	Y	28518	Neutrophil elastase OS=Homo sapiens OX=9606 GN=ELANE PE=1 SV=1
pSS	SDS-PAGE	PROTEASE	x	43	124	E7EQB2	2	2	N	76626	Lactotransferrin (Fragment) OS=Homo sapiens OX=9606 GN=LTF PE=1 SV=1
pSS	SDS-PAGE	PROTEASE	x	43	125	E7ER44	2	2	N	77970	Lactotransferrin OS=Homo sapiens OX=9606 GN=LTF PE=1 SV=1
pSS	SDS-PAGE	PROTEASE	x	43	126	P02788	2	2	N	78182	Lactotransferrin OS=Homo sapiens OX=9606 GN=LTF PE=1 SV=6
pSS	SDS-PAGE	PROTEASE	x	44	136	U3KPS2	2	2	N	23611	Myeloblastin OS=Homo sapiens OX=9606 GN=PRTN3 PE=1 SV=1
pSS	SDS-PAGE	PROTEASE	x	44	137	P24158	2	2	N	27807	Myeloblastin OS=Homo sapiens OX=9606 GN=PRTN3 PE=1 SV=3
pSS	SDS-PAGE	PROTEASE	x	87	197	P08311	1	1	N	28837	Cathepsin G OS=Homo sapiens OX=9606 GN=CTSG PE=1 SV=2
pSS	SDS-PAGE	PROTEASE	x	125	286	H0Y8D1	1	1	N	15422	Trypsin-1 (Fragment) OS=Homo sapiens OX=9606 GN=PRSS1 PE=1 SV=1
pSS	SDS-PAGE	PROTEASE	x	125	287	B1AN99	1	1	N	19288	Trypsin-3 (Fragment) OS=Homo sapiens OX=9606 GN=PRSS3 PE=1 SV=8
pSS	SDS-PAGE	PROTEASE	x	125	288	A6XMV8	1	1	N	26670	Protease serine 2 preproprotein OS=Homo sapiens OX=9606 GN=PRSS2 PE=1 SV=1
pSS	SDS-PAGE	PROTEASE	x	125	289	P07478	1	1	N	26488	Trypsin-2 OS=Homo sapiens OX=9606 GN=PRSS2 PE=1 SV=1
pSS	SDS-PAGE	PROTEASE	x	125	290	P07477	1	1	N	26558	Trypsin-1 OS=Homo sapiens OX=9606 GN=PRSS1 PE=1 SV=1
pSS	SDS-PAGE	PROTEASE	x	125	291	A0A0J9YYC8	1	1	N	26428	Trypsin-2 OS=Homo sapiens OX=9606 GN=PRSS2 PE=1 SV=1
pSS	SDS-PAGE	PROTEASE	x	125	293	A6XMV9	1	1	N	28004	Protease serine 2 preproprotein OS=Homo sapiens OX=9606 GN=PRSS2 PE=1 SV=1
pSS	SDS-PAGE	PROTEASE	x	125	294	E7EQ64	1	1	N	28123	Trypsin-1 OS=Homo sapiens OX=9606 GN=PRSS1 PE=1 SV=1
pSS	SDS-PAGE	PROTEASE	x	125	295	P35030	1	1	N	32529	Trypsin-3 OS=Homo sapiens OX=9606 GN=PRSS3 PE=1 SV=2
pSS	SDS-PAGE	PROTEASE	x	144	199	Q08188	1	1	N	76632	Protein-glutamine gamma-glutamyltransferase E OS=Homo sapiens OX=9606 GN=TGM3 PE=1 SV=4
pSS	SDS-PAGE	INHIBITOR	x	48	78	P30740	3	3	Y	42742	Leukocyte elastase inhibitor OS=Homo sapiens OX=9606 GN=SERPINB1 PE=1 SV=1
pSS	SDS-PAGE	INHIBITOR	x	51	128	P01037	2	1	N	16388	Cystatin-SN OS=Homo sapiens OX=9606 GN=CST1 PE=1 SV=3
pSS	SDS-PAGE	INHIBITOR	x	52	141	P04080	1	1	N	11140	Cystatin-B OS=Homo sapiens OX=9606 GN=CSTB PE=1 SV=2
pSS	SDS-PAGE	INHIBITOR	x	53	142	H0YGG5	1	1	N	110566	Alpha-2-macroglobulin-like protein 1 (Fragment) OS=Homo sapiens OX=9606 GN=A2ML1 PE=1 SV=1
pSS	SDS-PAGE	INHIBITOR	x	53	145	A8K2U0	1	1	N	161106	Alpha-2-macroglobulin-like protein 1 OS=Homo sapiens OX=9606 GN=A2ML1 PE=1 SV=3
pSS	SDS-PAGE	INHIBITOR	x	145	201	P01034	1	1	Y	15799	Cystatin-C OS=Homo sapiens OX=9606 GN=CST3 PE=1 SV=1
pSS	GEL-FREE	PROTEASE	x	18	1	tr|E7EQB2	9	9	Y	76626	Lactotransferrin (Fragment) OS=Homo sapiens OX=9606 GN=LTF PE=1 SV=1
pSS	GEL-FREE	PROTEASE	x	18	2	tr|E7ER44	9	9	Y	77970	Lactotransferrin OS=Homo sapiens OX=9606 GN=LTF PE=1 SV=1
pSS	GEL-FREE	PROTEASE	x	18	3	P02788	9	9	Y	78182	Lactotransferrin OS=Homo sapiens OX=9606 GN=LTF PE=1 SV=6
pSS	GEL-FREE	PROTEASE	x	114	336	P06870	1	1	N	28890	Kallikrein-1 OS=Homo sapiens OX=9606 GN=KLK1 PE=1 SV=2
pSS	GEL-FREE	INHIBITOR	x	36	64	P09228	2	2	Y	16445	Cystatin-SA OS=Homo sapiens OX=9606 GN=CST2 PE=1 SV=1
pSS	GEL-FREE	INHIBITOR	x	68	182	P01037	1	1	N	16388	Cystatin-SN OS=Homo sapiens OX=9606 GN=CST1 PE=1 SV=3
pSS	GEL-FREE	INHIBITOR	x	83	277	P28325	1	1	Y	16080	Cystatin-D OS=Homo sapiens OX=9606 GN=CST5 PE=1 SV=1
pSS	GEL-FREE	INHIBITOR	x	125	381	P01034	1	1	N	15799	Cystatin-C OS=Homo sapiens OX=9606 GN=CST3 PE=1 SV=1
pSS	GEL-FREE	INHIBITOR	x	189	300	P30086	1	1	N	21057	Phosphatidylethanolamine-binding protein 1 OS=Homo sapiens OX=9606 GN=PEBP1 PE=1 SV=3
sSS	SDS-PAGE	PROTEASE	x	47	51	E7EQB2	3	3	N	76626	Lactotransferrin (Fragment) OS=Homo sapiens OX=9606 GN=LTF PE=1 SV=1
sSS	SDS-PAGE	PROTEASE	x	47	52	E7ER44	3	3	N	77970	Lactotransferrin OS=Homo sapiens OX=9606 GN=LTF PE=1 SV=1
sSS	SDS-PAGE	PROTEASE	x	47	53	P02788	3	3	N	78182	Lactotransferrin OS=Homo sapiens OX=9606 GN=LTF PE=1 SV=6
sSS	SDS-PAGE	PROTEASE	x	57	209	P08246	4	4	N	28518	Neutrophil elastase OS=Homo sapiens OX=9606 GN=ELANE PE=1 SV=1
sSS	SDS-PAGE	PROTEASE	x	86	160	P08311	2	2	N	28837	Cathepsin G OS=Homo sapiens OX=9606 GN=CTSG PE=1 SV=2
sSS	SDS-PAGE	PROTEASE	x	90	217	Q08188	2	2	N	76632	Protein-glutamine gamma-glutamyltransferase E OS=Homo sapiens OX=9606 GN=TGM3 PE=1 SV=4
sSS	SDS-PAGE	PROTEASE	x	109	298	H0Y8D1	1	1	N	15422	Trypsin-1 (Fragment) OS=Homo sapiens OX=9606 GN=PRSS1 PE=1 SV=1
sSS	SDS-PAGE	PROTEASE	x	109	299	B1AN99	1	1	N	19288	Trypsin-3 (Fragment) OS=Homo sapiens OX=9606 GN=PRSS3 PE=1 SV=8
sSS	SDS-PAGE	PROTEASE	x	109	301	A6XMV8	1	1	N	26670	Protease serine 2 preproprotein OS=Homo sapiens OX=9606 GN=PRSS2 PE=1 SV=1
sSS	SDS-PAGE	PROTEASE	x	109	302	P07477	1	1	N	26558	Trypsin-1 OS=Homo sapiens OX=9606 GN=PRSS1 PE=1 SV=1
sSS	SDS-PAGE	PROTEASE	x	109	303	P07478	1	1	N	26488	Trypsin-2 OS=Homo sapiens OX=9606 GN=PRSS2 PE=1 SV=1
sSS	SDS-PAGE	PROTEASE	x	109	304	A0A0J9YYC8	1	1	N	26428	Trypsin-2 OS=Homo sapiens OX=9606 GN=PRSS2 PE=1 SV=1
sSS	SDS-PAGE	PROTEASE	x	109	306	A6XMV9	1	1	N	28004	Protease serine 2 preproprotein OS=Homo sapiens OX=9606 GN=PRSS2 PE=1 SV=1
sSS	SDS-PAGE	PROTEASE	x	109	307	E7EQ64	1	1	N	28123	Trypsin-1 OS=Homo sapiens OX=9606 GN=PRSS1 PE=1 SV=1
sSS	SDS-PAGE	PROTEASE	x	109	309	P35030	1	1	N	32529	Trypsin-3 OS=Homo sapiens OX=9606 GN=PRSS3 PE=1 SV=2
sSS	SDS-PAGE	PROTEASE	x	167	286	P06870	1	1	N	28890	Kallikrein-1 OS=Homo sapiens OX=9606 GN=KLK1 PE=1 SV=2
sSS	SDS-PAGE	PROTEASE	x	172	363	U3KPS2	1	1	N	23611	Myeloblastin OS=Homo sapiens OX=9606 GN=PRTN3 PE=1 SV=1
sSS	SDS-PAGE	PROTEASE	x	172	370	P24158	1	1	N	27807	Myeloblastin OS=Homo sapiens OX=9606 GN=PRTN3 PE=1 SV=3
sSS	SDS-PAGE	PROTEASE	x	174	380	P20160	1	1	N	26886	Azurocidin OS=Homo sapiens OX=9606 GN=AZU1 PE=1 SV=3
sSS	SDS-PAGE	INHIBITOR	x	33	86	P04080	3	3	N	11140	Cystatin-B OS=Homo sapiens OX=9606 GN=CSTB PE=1 SV=2
sSS	SDS-PAGE	INHIBITOR	x	46	57	P01036	3	1	N	16214	Cystatin-S OS=Homo sapiens OX=9606 GN=CST4 PE=1 SV=3
sSS	SDS-PAGE	INHIBITOR	x	71	138	P01037	2	1	N	16388	Cystatin-SN OS=Homo sapiens OX=9606 GN=CST1 PE=1 SV=3
sSS	SDS-PAGE	INHIBITOR	x	93	337	H0YH14	1	1	N	20440	Alpha-2-macroglobulin-like protein 1 (Fragment) OS=Homo sapiens OX=9606 GN=A2ML1 PE=1 SV=1
sSS	SDS-PAGE	INHIBITOR	x	93	357	H0YGG5	1	1	N	110566	Alpha-2-macroglobulin-like protein 1 (Fragment) OS=Homo sapiens OX=9606 GN=A2ML1 PE=1 SV=1
sSS	SDS-PAGE	INHIBITOR	x	93	359	A8K2U0	1	1	N	161106	Alpha-2-macroglobulin-like protein 1 OS=Homo sapiens OX=9606 GN=A2ML1 PE=1 SV=3
sSS	SDS-PAGE	INHIBITOR	x	106	150	P09228	2	1	N	16445	Cystatin-SA OS=Homo sapiens OX=9606 GN=CST2 PE=1 SV=1
sSS	SDS-PAGE	INHIBITOR	x	146	261	Q5H9A7	1	1	N	16057	Metalloproteinase inhibitor 1 OS=Homo sapiens OX=9606 GN=TIMP1 PE=1 SV=1
sSS	SDS-PAGE	INHIBITOR	x	146	262	P01033	1	1	N	23171	Metalloproteinase inhibitor 1 OS=Homo sapiens OX=9606 GN=TIMP1 PE=1 SV=1
sSS	SDS-PAGE	INHIBITOR	x	146	292	Q5H9B4	1	1	N	10607	Metalloproteinase inhibitor 1 (Fragment) OS=Homo sapiens OX=9606 GN=TIMP1 PE=1 SV=8
sSS	SDS-PAGE	INHIBITOR	x	146	293	Q5H9B5	1	1	N	15096	Metalloproteinase inhibitor 1 OS=Homo sapiens OX=9606 GN=TIMP1 PE=1 SV=1
sSS	SDS-PAGE	INHIBITOR	x	175	404	C9J0E4	1	1	N	7086	Cystatin-A OS=Homo sapiens OX=9606 GN=CSTA PE=1 SV=1
sSS	SDS-PAGE	INHIBITOR	x	175	406	P01040	1	1	N	11006	Cystatin-A OS=Homo sapiens OX=9606 GN=CSTA PE=1 SV=1
sSS	GEL-FREE	PROTEASE	x	12	2	tr|E7EQB2	20	19	Y	76626	Lactotransferrin (Fragment) OS=Homo sapiens OX=9606 GN=LTF PE=1 SV=1
sSS	GEL-FREE	PROTEASE	x	12	3	tr|E7ER44	20	19	Y	77970	Lactotransferrin OS=Homo sapiens OX=9606 GN=LTF PE=1 SV=1
sSS	GEL-FREE	PROTEASE	x	12	4	P02788	20	19	Y	78182	Lactotransferrin OS=Homo sapiens OX=9606 GN=LTF PE=1 SV=6
sSS	GEL-FREE	PROTEASE	x	55	151	P06870	2	2	Y	28890	Kallikrein-1 OS=Homo sapiens OX=9606 GN=KLK1 PE=1 SV=2
sSS	GEL-FREE	PROTEASE	x	66	62	Q08188	4	4	Y	76632	Protein-glutamine gamma-glutamyltransferase E OS=Homo sapiens OX=9606 GN=TGM3 PE=1 SV=4
sSS	GEL-FREE	PROTEASE	x	129	184	Q9UKR3	2	2	Y	30570	Kallikrein-13 OS=Homo sapiens OX=9606 GN=KLK13 PE=2 SV=1
sSS	GEL-FREE	PROTEASE	x	163	210	P14780	2	2	N	78458	Matrix metalloproteinase-9 OS=Homo sapiens OX=9606 GN=MMP9 PE=1 SV=3
sSS	GEL-FREE	PROTEASE	x	238	384	P00751	1	1	N	85533	Complement factor B OS=Homo sapiens OX=9606 GN=CFB PE=1 SV=2
sSS	GEL-FREE	PROTEASE	x	238	437	tr|A0A0G2JH38	1	1	N	65770	Complement factor B (Fragment) OS=Homo sapiens OX=9606 GN=CFB PE=1 SV=1
sSS	GEL-FREE	INHIBITOR	x	19	26	P01036	5	2	N	16214	Cystatin-S OS=Homo sapiens OX=9606 GN=CST4 PE=1 SV=3
sSS	GEL-FREE	INHIBITOR	x	25	49	P01037	6	5	N	16388	Cystatin-SN OS=Homo sapiens OX=9606 GN=CST1 PE=1 SV=3
sSS	GEL-FREE	INHIBITOR	x	31	48	P28325	3	3	Y	16080	Cystatin-D OS=Homo sapiens OX=9606 GN=CST5 PE=1 SV=1
sSS	GEL-FREE	INHIBITOR	x	36	43	P09228	4	2	N	16445	Cystatin-SA OS=Homo sapiens OX=9606 GN=CST2 PE=1 SV=1
sSS	GEL-FREE	INHIBITOR	x	57	46	A8K2U0	3	3	Y	161106	Alpha-2-macroglobulin-like protein 1 OS=Homo sapiens OX=9606 GN=A2ML1 PE=1 SV=3
sSS	GEL-FREE	INHIBITOR	x	84	118	P01034	3	3	N	15799	Cystatin-C OS=Homo sapiens OX=9606 GN=CST3 PE=1 SV=1
sSS	GEL-FREE	INHIBITOR	x	108	269	P30086	1	1	N	21057	Phosphatidylethanolamine-binding protein 1 OS=Homo sapiens OX=9606 GN=PEBP1 PE=1 SV=3
sSS	GEL-FREE	INHIBITOR	x	110	278	P04080	1	1	N	11140	Cystatin-B OS=Homo sapiens OX=9606 GN=CSTB PE=1 SV=2
sSS	GEL-FREE	INHIBITOR	x	336	441	tr|E7EQ12	1	1	Y	46134	Calpastatin OS=Homo sapiens OX=9606 GN=CAST PE=1 SV=1
sSS	GEL-FREE	INHIBITOR		336	442	tr|A0A0A0MR45	1	1	Y	47043	Calpastatin OS=Homo sapiens OX=9606 GN=CAST PE=1 SV=1
sSS	GEL-FREE	INHIBITOR	x	336	443	tr|E7EQA0	1	1	Y	47171	Calpastatin OS=Homo sapiens OX=9606 GN=CAST PE=1 SV=1
sSS	GEL-FREE	INHIBITOR	x	336	444	tr|H0Y7F0	1	1	Y	47832	Calpastatin (Fragment) OS=Homo sapiens OX=9606 GN=CAST PE=1 SV=1
sSS	GEL-FREE	INHIBITOR	x	336	445	tr|H0YD33	1	1	Y	49242	Calpastatin (Fragment) OS=Homo sapiens OX=9606 GN=CAST PE=1 SV=1
sSS	GEL-FREE	INHIBITOR	x	336	446	tr|H0Y9H6	1	1	Y	50618	Calpastatin (Fragment) OS=Homo sapiens OX=9606 GN=CAST PE=1 SV=1
sSS	GEL-FREE	INHIBITOR	x	336	450	tr|E9PDE4	1	1	Y	69008	Calpastatin OS=Homo sapiens OX=9606 GN=CAST PE=1 SV=1
sSS	GEL-FREE	INHIBITOR	x	336	451	tr|E7ES10	1	1	Y	69750	Calpastatin (Fragment) OS=Homo sapiens OX=9606 GN=CAST PE=1 SV=1
sSS	GEL-FREE	INHIBITOR	x	336	452	tr|E9PCH5	1	1	Y	72799	Calpastatin OS=Homo sapiens OX=9606 GN=CAST PE=1 SV=1
sSS	GEL-FREE	INHIBITOR	x	336	453	tr|E7EVY3	1	1	Y	74919	Calpastatin OS=Homo sapiens OX=9606 GN=CAST PE=1 SV=1
sSS	GEL-FREE	INHIBITOR	x	336	454	tr|B7Z574	1	1	Y	75047	Calpastatin OS=Homo sapiens OX=9606 GN=CAST PE=1 SV=1
sSS	GEL-FREE	INHIBITOR	x	336	455	P20810	1	1	Y	76573	Calpastatin OS=Homo sapiens OX=9606 GN=CAST PE=1 SV=4
sSS	GEL-FREE	INHIBITOR	x	336	456	tr|A0A0C4DGB5	1	1	Y	80999	Calpastatin OS=Homo sapiens OX=9606 GN=CAST PE=1 SV=1
sSS	GEL-FREE	INHIBITOR	x	337	467	P01023	1	1	Y	163290	Alpha-2-macroglobulin OS=Homo sapiens OX=9606 GN=A2M PE=1 SV=3
sSS	GEL-FREE	INHIBITOR	x	342	486	tr|A0A0G2JRN3	1	1	N	40235	Alpha-1-antitrypsin OS=Homo sapiens OX=9606 GN=SERPINA1 PE=1 SV=1
sSS	GEL-FREE	INHIBITOR	x	342	487	P01009	1	1	N	46737	Alpha-1-antitrypsin OS=Homo sapiens OX=9606 GN=SERPINA1 PE=1 SV=3
sSS	GEL-FREE	INHIBITOR	x	342	488	tr|A0A024R6I7	1	1	N	46709	Alpha-1-antitrypsin OS=Homo sapiens OX=9606 GN=SERPINA1 PE=1 SV=1
